# Supplementary material for: Genome-Wide Identification, Classification and Expression Analysis of the MYB Transcription Factor Family in Petunia
Source: Int J Mol Sci. 2021 May 3;22(9):4838. doi: 10.3390/ijms22094838 (PMC8124715; doi:10.3390/ijms22094838)
Supplement: Supplementary file 1 [file ijms-22-04838-s001.zip]

Archive with 16 entries (15 files):
- supplementary files/
- supplementary files/supplementary Figure S1.tif
- supplementary files/supplementary Table S1.pdf
- supplementary files/supplementary Table S2.xlsx
- supplementary files/supplementary Table S3.xlsx
- supplementary files/supplementary Table S4.xlsx
- supplementary files/supplementary Table S5 .xlsx
- supplementary files/supplementary Table S6.xlsx
- __MACOSX/._supplementary files
- __MACOSX/supplementary files/._supplementary Figure S1.tif
- __MACOSX/supplementary files/._supplementary Table S1.docx
- __MACOSX/supplementary files/._supplementary Table S2.xlsx
- __MACOSX/supplementary files/._supplementary Table S3.xlsx
- __MACOSX/supplementary files/._supplementary Table S4.xlsx
- __MACOSX/supplementary files/._supplementary Table S5 .xlsx
- __MACOSX/supplementary files/._supplementary Table S6.xlsx
