# Supplementary material for: Genome-Wide Identification, Classification and Expression Analysis of the MYB Transcription Factor Family in Petunia
Source: Int J Mol Sci. 2021 May 3;22(9):4838. doi: 10.3390/ijms22094838 (PMC8124715; doi:10.3390/ijms22094838)
Supplement: Supplementary file 1 [file ijms-22-04838-s001.zip › supplementary files/supplementary Table S2.xlsx]

## Sheet: Table S1
supplementary Table S2. Basic information of MYB transcription factor of Petunia
Gene code	Rename	MYB Type	Length	Isoelectric point	Molecular weight	Subcellular localization	Homologous gene in Arabidopsis	Gene Name Of Arabidopsis	Per.ident
Peaxi162Scf00001g00231.1	PaMYB1	R2R3-MYB	406	5.39	45723.1	nuclear	AT5G49330.1	PFG3,MYB111,ATMYB111	0.59
Peaxi162Scf00001g00599.1	PaMYB2	R2R3-MYB	269	5.66	30866.4	nuclear	AT3G60460.1	DUO1	0.86
Peaxi162Scf00002g00037.1	PaMYB3	R2R3-MYB	295	5.47	33056.9	nuclear	AT4G12350.1	AtMYB42,MYB42	0.52
Peaxi162Scf00004g02328.1	PaMYB4	R2R3-MYB	347	5.71	38676.3	nuclear	AT3G08500.1	AtMYB83,MYB83	0.48
Peaxi162Scf00006g00098.1	PaMYB5	R2R3-MYB	247	8.75	28029.4	nuclear	AT3G02940.2	MYB107,AtMYB107	0.64
Peaxi162Scf00007g00207.1	PaMYB6	R2R3-MYB	264	6.99	30337.9	nuclear	AT3G23250.1	MYB15,ATY19,ATMYB15	0.59
Peaxi162Scf00007g00823.1	PaMYB7	R2R3-MYB	518	5.38	57246.9	nuclear	AT2G32460.1	ABS7,MYB101,ATM1,ATMYB101	0.77
Peaxi162Scf00007g02122.1	PaMYB8	R2R3-MYB	270	8.07	30664.2	nuclear	AT3G23250.1	MYB15,ATY19,ATMYB15	0.45
Peaxi162Scf00007g02125.1	PaMYB9	R2R3-MYB	243	6.25	28031.3	nuclear	AT2G31180.1	MYB14,ATMYB14,MYB14AT	0.63
Peaxi162Scf00007g02128.1	PaMYB4R-1	4R-MYB	436	6.93	50704.9	nuclear	AT2G31180.1	MYB14,ATMYB14,MYB14AT	0.66
Peaxi162Scf00007g02414.1	PaMYB10	R2R3-MYB	326	6.6	36775.4	nuclear	AT4G21440.1	ATM4,ATMYB102,MYB102	0.49
Peaxi162Scf00008g02024.1	PaMYB11	R2R3-MYB	318	7.57	35395.8	nuclear	AT3G61250.1	LMI2,MYB17,AtMYB17	0.59
Peaxi162Scf00009g00022.1	PaMYB12	R2R3-MYB	404	5.63	47046.8	nuclear	AT4G18770.1	AtMYB98,MYB98	0.52
Peaxi162Scf00009g00621.1	Pa1RMYB1	MYB-related	311	5.14	34438.3	nuclear	AT3G28470.1	MYB35,ATMYB35,TDF1	0.67
Peaxi162Scf00013g00223.1	PaMYB13	R2R3-MYB	365	6.2	40451.2	nuclear	AT3G28910.1	MYB30,ATMYB30	0.69
Peaxi162Scf00013g01023.1	PaMYB14	R2R3-MYB	270	5.2	30908.2	nuclear	AT1G06180.1	ATMYB13,ATMYBLFGN,MYB13	0.65
Peaxi162Scf00015g01036.1	PaMYB15	R2R3-MYB	203	7.01	23027.9	nuclear	AT1G68320.1	BW62B,BW62C,AtMYB62,MYB62	0.87
Peaxi162Scf00015g03118.1	PaMYB16	R2R3-MYB	202	6.8	23521.3	nuclear	AT3G23250.1	MYB15,ATY19,ATMYB15	0.82
Peaxi162Scf00018g00228.1	PaMYB17	R2R3-MYB	353	9.54	40756	nuclear	AT3G02940.2	MYB107,AtMYB107	0.63
Peaxi162Scf00020g02349.1	PaMYB18	R2R3-MYB	241	7.09	28142.5	nuclear	AT3G30210.1	MYB121,ATMYB121	0.6
Peaxi162Scf00029g00131.1	Pa1RMYB2	MYB-related	545	8.32	62846.9	nuclear	AT5G41020.1	no symbol available	0.56
Peaxi162Scf00033g00251.1	PaMYB19	R2R3-MYB	304	8.81	33351	nuclear	AT4G37260.1	ATMYB73,MYB73	0.74
Peaxi162Scf00036g00710.1	PaMYB20	R2R3-MYB	334	8.52	37899.7	nuclear	AT3G12720.1	MYB67,ATY53,ATMYB67	0.57
Peaxi162Scf00038g01640.1	PaMYB21	R2R3-MYB	285	7.72	32110.2	nuclear	AT3G13890.2	ATMYB26,MS35,MYB26	0.95
Peaxi162Scf00038g01818.1	Pa1RMYB3	MYB-related	332	5.45	37500.5	nuclear	AT3G60460.1	DUO1	0.46
Peaxi162Scf00041g01811.1	PaMYB22	R2R3-MYB	349	5.91	38965.2	nuclear	AT1G34670.1	AtMYB93,MYB93	0.51
Peaxi162Scf00042g02519.1	PaMYB23	R2R3-MYB	263	7.98	29937.7	nuclear	AT4G38620.1	MYB4,ATMYB4	0.61
Peaxi162Scf00045g00138.1	PaMYB4R-2	4R-MYB	428	9.29	48817.6	nuclear	AT5G10280.1	MYB92,ATMYB92,ATMYB64	0.68
Peaxi162Scf00047g01824.1	Pa1RMYB4	MYB-related	432	5.79	48149.3	nuclear	AT2G32460.1	ABS7,MYB101,ATM1,ATMYB101	0.68
Peaxi162Scf00050g00512.1	PaMYB24	R2R3-MYB	425	8.56	47883	nuclear	AT5G57620.1	AtMYB36,MYB36	0.51
Peaxi162Scf00056g00026.1	PaMYB25	R2R3-MYB	315	8.57	34838.3	nuclear	AT3G61250.1	LMI2,MYB17,AtMYB17	0.59
Peaxi162Scf00058g00238.1	PaMYB26	R2R3-MYB	311	6.32	35388.7	nuclear	AT1G48000.1	MYB112,AtMYB112	0.6
Peaxi162Scf00065g00016.1	Pa1RMYB5	MYB-related	120	6.29	13981.7	nuclear	AT1G22640.3	ATMYB3,MYB3	0.64
Peaxi162Scf00066g01813.1	Pa1RMYB6	MYB-related	322	9.86	36736.7	nuclear	AT1G17950.1	MYB52,BW52,ATMYB52	0.8
Peaxi162Scf00071g00135.1	Pa1RMYB7	MYB-related	295	6.76	33376.9	nuclear	AT1G09540.1	ATMYB61,MYB61	0.71
Peaxi162Scf00073g01731.1	PaMYB3R-1	R1R2R3-MYB	485	7.88	55402.6	nuclear	AT4G21440.1	ATM4,ATMYB102,MYB102	0.64
Peaxi162Scf00074g00355.1	Pa1RMYB8	MYB-related	221	6.53	25264.5	nuclear	AT1G22640.1	ATMYB3,MYB3	0.38
Peaxi162Scf00074g01820.1	PaMYB27	R2R3-MYB	314	6.1	35972	nuclear	AT1G63910.1	AtMYB103,MYB103	0.99
Peaxi162Scf00078g00024.1	Pa1RMYB9	MYB-related	269	8.8	31677.4	nuclear	AT1G17950.1	MYB52,BW52,ATMYB52	0.51
Peaxi162Scf00080g00064.1	PaMYB28	R2R3-MYB	177	6.21	22585.2	nuclear	AT3G27810.1	MYB21,ATMYB21,ATMYB3	0.56
Peaxi162Scf00088g01621.1	PaMYB29	R2R3-MYB	213	9.11	24756.4	nuclear	AT5G52600.1	AtMYB82,MYB82	0.53
Peaxi162Scf00089g01411.1	Pa1RMYB10	MYB-related	295	5.11	33517.2	nuclear	AT5G26660.1	ATMYB86,MYB86	0.48
Peaxi162Scf00090g00168.1	Pa1RMYB11	MYB-related	205	5.99	22894.6	nuclear	AT4G38620.1	MYB4,ATMYB4	0.93
Peaxi162Scf00096g01718.1	PaMYB30	R2R3-MYB	316	6.66	35837.2	nuclear	AT3G49690.1	RAX3,MYB84,ATMYB84,SKI2	0.89
Peaxi162Scf00102g01226.1	PaMYB31	R2R3-MYB	286	5.34	32429.4	nuclear	AT4G12350.1	AtMYB42,MYB42	0.52
Peaxi162Scf00102g01858.1	PaMYB32	R2R3-MYB	285	8.97	32223.8	nuclear	AT3G13540.1	ATMYB5,MYB5	0.71
Peaxi162Scf00110g00004.1	Pa1RMYB12	MYB-related	73	9.1	8625.82	nuclear	AT3G53200.1	AtMYB27,MYB27	0.53
Peaxi162Scf00114g00127.1	Pa1RMYB13	MYB-related	285	7.04	32385.1	nuclear	AT5G57620.1	AtMYB36,MYB36	0.58
Peaxi162Scf00118g00310.1	PaMYB33	R2R3-MYB	128	10.02	14817.1	nuclear	AT1G66370.1	MYB113,AtMYB113	0.78
Peaxi162Scf00125g01321.1	PaMYB34	R2R3-MYB	268	9.3	31259.4	nuclear	AT3G24310.1	MYB305,ATMYB71	0.64
Peaxi162Scf00128g00742.1	Pa1RMYB14	MYB-related	161	5.06	18876.2	nuclear	AT5G14340.1	MYB40,AtMYB40	0.51
Peaxi162Scf00129g00228.1	PaMYB35	R2R3-MYB	307	6.76	34520.5	nuclear	AT1G74650.1	ATY13,MYB31,ATMYB31	0.52
Peaxi162Scf00129g01231.1	PaMYB36	R2R3-MYB	203	7.74	23294.9	nuclear	AT3G27810.1	MYB21,ATMYB21,ATMYB3	0.64
Peaxi162Scf00132g01412.1	Pa1RMYB15	MYB-related	274	5.7	31168.6	nuclear	AT5G52260.1	AtMYB19,MYB19	0.41
Peaxi162Scf00134g00189.1	PaMYB37	R2R3-MYB	309	5.24	35007.5	nuclear	AT5G16600.1	AtMYB43,MYB43	0.57
Peaxi162Scf00135g00313.1	PaMYB38	R2R3-MYB	979	5.58	109667	nuclear	AT1G09770.1	ATCDC5,ATMYBCDC5,CDC5	0.74
Peaxi162Scf00137g01812.1	PaMYB39	R2R3-MYB	356	6	40406.1	nuclear	AT4G21440.1	ATM4,ATMYB102,MYB102	0.53
Peaxi162Scf00147g00136.1	PaMYB40	R2R3-MYB	355	5.3	40212.7	nuclear	AT2G47460.1	PFG1,ATMYB12,MYB12	0.71
Peaxi162Scf00160g00722.1	Pa1RMYB16	MYB-related	386	6.8	43661.6	nuclear	AT5G57620.1	AtMYB36,MYB36	0.82
Peaxi162Scf00164g00073.1	PaMYB41	R2R3-MYB	321	6.84	37376.5	nuclear	AT5G49620.1	MYB78,AtMYB78	0.52
Peaxi162Scf00164g00216.1	PaMYB42	R2R3-MYB	254	8.89	29890	nuclear	AT3G24310.1	MYB305,ATMYB71	0.58
Peaxi162Scf00165g00111.1	Pa1RMYB17	MYB-related	362	9.2	41158	nuclear	AT2G37630.1	ATMYB91,AS1,ATPHAN,MYB91	0.65
Peaxi162Scf00165g00128.1	PaMYB3R-2	R1R2R3-MYB	563	8.32	62358.4	nuclear	AT5G02320.2	ATMYB3R5,MYB3R-5	0.46
Peaxi162Scf00166g01118.1	PaMYB43	R2R3-MYB	422	5.81	46151.2	nuclear	AT5G15310.1	MYB16,ATMIXTA,ATMYB16	0.49
Peaxi162Scf00170g01335.1	PaMYB44	R2R3-MYB	297	5.29	33586.9	nuclear	AT5G16770.4	AtMYB9,MYB9	0.45
Peaxi162Scf00170g01336.1	PaMYB45	R2R3-MYB	291	8.14	33178.3	nuclear	AT5G16770.4	AtMYB9,MYB9	0.46
Peaxi162Scf00171g00047.1	Pa1RMYB18	MYB-related	249	8.63	29114.3	nuclear	AT1G17950.1	MYB52,BW52,ATMYB52	0.52
Peaxi162Scf00177g00512.1	PaMYB46	R2R3-MYB	312	8.62	34599.8	nuclear	AT1G22640.1	ATMYB3,MYB3	0.7
Peaxi162Scf00191g01323.1	PaMYB47	R2R3-MYB	300	8.65	33381.6	nuclear	AT3G61250.1	LMI2,MYB17,AtMYB17	0.61
Peaxi162Scf00194g00218.1	PaMYB48	R2R3-MYB	355	7.69	40589.2	nuclear	AT1G09540.1	ATMYB61,MYB61	0.62
Peaxi162Scf00203g01315.1	PaMYB49	R2R3-MYB	362	6.5	40695.3	nuclear	AT3G12720.1	MYB67,ATY53,ATMYB67	0.86
Peaxi162Scf00222g00521.1	PaMYB50	R2R3-MYB	290	8.28	31907.7	nuclear	AT1G69560.1	MYB105,LOF2,ATMYB105	0.66
Peaxi162Scf00222g00715.1	Pa1RMYB19	MYB-related	312	8.38	35535	nuclear	AT5G15310.4	MYB16,ATMIXTA,ATMYB16	0.56
Peaxi162Scf00222g00821.1	PaMYB51	R2R3-MYB	302	7.56	34072.3	nuclear	AT3G01140.2	MYB106,AtMYB106,NOK	0.49
Peaxi162Scf00228g00914.1	PaMYB52	R2R3-MYB	340	7.01	38901.9	nuclear	AT5G49620.1	MYB78,AtMYB78	0.55
Peaxi162Scf00268g00046.1	PaMYB53	R2R3-MYB	279	8.83	30870.1	nuclear	AT4G09460.1	MYB6,AtMYB6	0.55
Peaxi162Scf00269g00088.1	PaMYB54	R2R3-MYB	331	6	37817.5	nuclear	AT4G21440.1	ATM4,ATMYB102,MYB102	0.46
Peaxi162Scf00273g00087.1	Pa1RMYB20	MYB-related	191	9.77	21617.3	nuclear	AT3G61250.1	LMI2,MYB17,AtMYB17	0.74
Peaxi162Scf00274g00625.1	PaMYB55	R2R3-MYB	342	6.25	37622.2	nuclear	AT3G47600.1	MYB94,ATMYBCP70,ATMYB94	0.54
Peaxi162Scf00276g00412.1	Pa1RMYB21	MYB-related	983	5.31	108500	nuclear	AT4G32730.5	ATMYB3R-1,MYB3R-1,PC-MYB1,MYB3R1,ATMYB3R1	0.39
Peaxi162Scf00284g00077.1	PaMYB56	R2R3-MYB	258	6.46	28224.7	nuclear	AT2G23290.1	MYB70,AtMYB70	0.77
Peaxi162Scf00295g01125.1	Pa1RMYB22	MYB-related	300	5.77	33988.2	nuclear	AT5G10280.1	MYB92,ATMYB92,ATMYB64	0.38
Peaxi162Scf00304g00074.1	Pa1RMYB23	MYB-related	259	8.51	30272.5	nuclear	AT1G09770.1	ATCDC5,ATMYBCDC5,CDC5	0.74
Peaxi162Scf00304g00919.1	PaMYB3R-3	R1R2R3-MYB	470	6.26	54454.1	nuclear	AT1G16490.1	MYB58,ATMYB58	0.63
Peaxi162Scf00304g01018.1	PaMYB57	R2R3-MYB	248	7.69	28656.2	nuclear	AT2G31180.1	MYB14,ATMYB14,MYB14AT	0.63
Peaxi162Scf00305g00045.1	PaMYB58	R2R3-MYB	331	4.85	37384.9	nuclear	AT5G16600.1	AtMYB43,MYB43	0.6
Peaxi162Scf00311g01112.1	PaMYB59	R2R3-MYB	288	8.3	32375.2	nuclear	AT5G57620.1	AtMYB36,MYB36	0.86
Peaxi162Scf00330g00418.1	PaMYB3R-4	R1R2R3-MYB	548	7.5	60324.5	nuclear	AT5G02320.2	ATMYB3R5,MYB3R-5	0.46
Peaxi162Scf00342g00113.1	PaMYB60	R2R3-MYB	185	5.27	57991.3	nuclear	AT5G06100.1	ATMYB33,MYB33	0.45
Peaxi162Scf00349g00057.1	PaMYB61	R2R3-MYB	282	5.9	31476.2	nuclear	AT3G13540.1	ATMYB5,MYB5	0.55
Peaxi162Scf00354g00068.1	Pa1RMYB24	MYB-related	257	5.6	28763.2	nuclear	AT5G57620.1	AtMYB36,MYB36	0.75
Peaxi162Scf00362g00831.1	PaMYB62	R2R3-MYB	268	8.6	30079.9	nuclear	AT4G38620.1	MYB4,ATMYB4	0.58
Peaxi162Scf00371g00087.1	PaMYB63	R2R3-MYB	340	8.04	38399.2	nuclear	AT4G21440.1	ATM4,ATMYB102,MYB102	0.76
Peaxi162Scf00377g00925.1	PaMYB64	R2R3-MYB	309	5.49	34937.6	nuclear	AT3G60460.1	DUO1	0.47
Peaxi162Scf00391g00621.1	PaMYB65	R2R3-MYB	255	9.01	28421.3	nuclear	AT4G09460.1	MYB6,AtMYB6	0.58
Peaxi162Scf00411g00008.1	PaMYB66	R2R3-MYB	248	8.24	29049.7	nuclear	AT5G59780.3	ATMYB59-1,MYB59,ATMYB59,ATMYB59-3,ATMYB59-2	0.54
Peaxi162Scf00420g00240.1	PaMYB67	R2R3-MYB	261	6.39	30026.7	nuclear	AT5G14340.1	MYB40,AtMYB40	0.74
Peaxi162Scf00428g00117.1	PaMYB68	R2R3-MYB	360	6	39612.8	nuclear	AT3G08500.1	AtMYB83,MYB83	0.8
Peaxi162Scf00451g00059.1	PaMYB69	R2R3-MYB	294	8.16	33066	nuclear	AT3G01140.2	MYB106,AtMYB106,NOK	0.78
Peaxi162Scf00452g00412.1	PaMYB70	R2R3-MYB	316	6.46	35275.5	nuclear	AT1G16490.1	MYB58,ATMYB58	0.46
Peaxi162Scf00485g00916.1	PaMYB71	R2R3-MYB	191	9.94	21720	nuclear	AT4G05100.1	MYB74,AtMYB74	0.88
Peaxi162Scf00503g00613.1	Pa1RMYB25	MYB-related	488	5.92	54132.4	nuclear	AT1G14350.2	AtMYB124,FLP,MYB124	0.54
Peaxi162Scf00515g00013.1	PaMYB72	R2R3-MYB	223	6.45	25447.3	nuclear	AT3G53200.1	AtMYB27,MYB27	0.67
Peaxi162Scf00516g00673.1	PaMYB73	R2R3-MYB	371	5.87	41182	nuclear	AT5G16770.4	AtMYB9,MYB9	0.44
Peaxi162Scf00521g00814.1	Pa1RMYB26	MYB-related	86	4.76	9451.49	nuclear	AT1G01380.1	ETC1	0.82
Peaxi162Scf00523g00004.1	PaMYB3R-5	R1R2R3-MYB	1051	5.22	116599	nuclear	AT4G32730.5	ATMYB3R-1,MYB3R-1,PC-MYB1,MYB3R1,ATMYB3R1	0.43
Peaxi162Scf00526g00820.1	PaMYB74	R2R3-MYB	474	5.25	52038.8	nuclear	AT5G06100.1	ATMYB33,MYB33	0.46
Peaxi162Scf00540g00619.1	Pa1RMYB27	MYB-related	461	6.15	52498.9	nuclear	AT5G58850.1	MYB119,ATMYB119	0.41
Peaxi162Scf00543g00414.1	PaMYB75	R2R3-MYB	296	5.39	33798.7	nuclear	AT3G23250.1	MYB15,ATY19,ATMYB15	0.51
Peaxi162Scf00566g00051.1	Pa1RMYB28	MYB-related	253	8.93	27845.8	nuclear	AT3G50060.1	MYB77	0.76
Peaxi162Scf00575g00016.1	PaMYB76	R2R3-MYB	319	6.66	36100.5	nuclear	AT1G08810.1	AtMYB60,MYB60	0.51
Peaxi162Scf00578g00007.1	PaMYB77	R2R3-MYB	257	8.96	29395.5	nuclear	AT1G66370.1	MYB113,AtMYB113	0.7
Peaxi162Scf00578g00008.1	PaMYB78	R2R3-MYB	253	8.96	28964	nuclear	AT1G66370.1	MYB113,AtMYB113	0.7
Peaxi162Scf00579g00055.1	PaMYB79	R2R3-MYB	260	5.72	30151.7	nuclear	AT3G23250.1	MYB15,ATY19,ATMYB15	0.47
Peaxi162Scf00606g00073.1	PaMYB80	R2R3-MYB	414	7.28	46506.8	nuclear	AT1G09540.1	ATMYB61,MYB61	0.48
Peaxi162Scf00658g00110.1	PaMYB81	R2R3-MYB	242	9.22	29974.1	nuclear	AT1G66370.1	MYB113,AtMYB113	0.51
Peaxi162Scf00682g00009.1	PaMYB82	R2R3-MYB	314	8.47	35488.8	nuclear	AT5G57620.1	AtMYB36,MYB36	0.91
Peaxi162Scf00683g00242.1	PaMYB3R-6	R1R2R3-MYB	911	8.84	103297	nuclear	AT3G18100.1	AtMYB4R1,MYB4R1	0.44
Peaxi162Scf00689g00121.1	PaMYB83	R2R3-MYB	381	6.29	43675.2	nuclear	AT4G18770.1	AtMYB98,MYB98	0.51
Peaxi162Scf00700g00732.1	PaMYB84	R2R3-MYB	235	8.45	26875.5	nuclear	AT3G28470.1	MYB35,ATMYB35,TDF1	0.6
Peaxi162Scf00714g00029.1	PaMYB3R-7	R1R2R3-MYB	629	7.21	70102.8	nuclear	AT5G02320.3	ATMYB3R5,MYB3R-5	0.69
Peaxi162Scf00753g00338.1	PaMYB85	R2R3-MYB	277	6.52	32095	nuclear	AT1G68320.1	BW62B,BW62C,AtMYB62,MYB62	0.85
Peaxi162Scf00763g00441.1	Pa1RMYB29	MYB-related	323	5.46	37140.2	nuclear	AT1G57560.2	MYB50,AtMYB50	0.65
Peaxi162Scf00777g00521.1	PaMYB86	R2R3-MYB	313	5.62	34943.9	nuclear	AT3G47600.1	MYB94,ATMYBCP70,ATMYB94	0.56
Peaxi162Scf00779g00512.1	PaMYB87	R2R3-MYB	372	6	42356.1	nuclear	AT4G21440.1	ATM4,ATMYB102,MYB102	0.56
Peaxi162Scf00786g00439.1	Pa1RMYB30	MYB-related	98	9.14	11772.7	nuclear	AT5G53200.1	TRY , TRIPTYCHON	0.77
Peaxi162Scf00797g00013.1	PaMYB88	R2R3-MYB	179	8.84	20786.5	nuclear	AT5G14340.1	MYB40,AtMYB40	0.75
Peaxi162Scf00840g00121.1	Pa1RMYB31	MYB-related	238	5.63	27038.4	nuclear	AT5G23000.1	ATMYB37,RAX1,MYB37	0.49
Peaxi162Scf00847g00211.1	PaMYB89	R2R3-MYB	330	6.1	36857.1	nuclear	AT5G57620.1	AtMYB36,MYB36	0.88
Peaxi162Scf00876g00221.1	PaMYB90	R2R3-MYB	265	9.46	30228.5	nuclear	AT1G22640.1	ATMYB3,MYB3	0.7
Peaxi162Scf00886g00028.1	PaMYB91	R2R3-MYB	352	5.6	39527.2	nuclear	AT5G49330.1	PFG3,MYB111,ATMYB111	0.79
Peaxi162Scf00911g00012.1	Pa1RMYB32	MYB-related	349	8.82	39335.6	nuclear	AT5G15310.1	MYB16,ATMIXTA,ATMYB16	0.45
Peaxi162Scf00929g00071.1	Pa1RMYB33	MYB-related	194	9.92	21879.7	nuclear	AT3G50060.1	MYB77	0.78
Peaxi162Scf00944g00140.1	Pa1RMYB34	MYB-related	243	4.66	26741.8	nuclear	AT2G36890.1	RAX2,MYB38,BIT1,ATMYB38	0.64
Peaxi162Scf00945g00023.1	PaMYB92	R2R3-MYB	345	8.16	37882.6	nuclear	AT4G37260.1	ATMYB73,MYB73	0.49
Peaxi162Scf00978g00214.1	PaMYB93	R2R3-MYB	532	5.65	58273	nuclear	AT5G06100.1	ATMYB33,MYB33	0.44
Peaxi162Scf00986g00227.1	PaMYB94	R2R3-MYB	230	8.33	27041.4	nuclear	AT3G46130.1	MYB48,ATMYB48,ATMYB48-3,ATMYB48-2,ATMYB48-1	0.5
Peaxi162Scf01007g00117.1	PaMYB95	R2R3-MYB	259	9.34	30595.4	nuclear	AT3G24310.1	MYB305,ATMYB71	0.83
Peaxi162Scf01010g00010.1	PaMYB96	R2R3-MYB	386	5.97	41522.3	nuclear	AT3G55730.1	AtMYB109,MYB109	0.5
Peaxi162Scf01068g00314.1	PaMYB97	R2R3-MYB	375	8.69	42489.8	nuclear	AT1G69560.1	MYB105,LOF2,ATMYB105	0.88
Peaxi162Scf01101g00048.1	PaMYB98	R2R3-MYB	322	6.41	36004.6	nuclear	AT1G34670.1	AtMYB93,MYB93	0.73
Peaxi162Scf01194g00013.1	PaMYB99	R2R3-MYB	293	6.08	33902.6	nuclear	AT5G49620.1	MYB78,AtMYB78	0.55
Peaxi162Scf01210g00002.1	PaMYB100	R2R3-MYB	263	9.14	30312.5	nuclear	AT1G66370.1	MYB113,AtMYB113	0.62
Peaxi162Scf01221g00042.1	PaMYB101	R2R3-MYB	258	9.19	29157.2	nuclear	AT4G38620.1	MYB4,ATMYB4	0.59
Peaxi162Scf01251g00013.1	Pa1RMYB35	MYB-related	229	4.78	26033.5	nuclear	AT1G06180.1	ATMYB13,ATMYBLFGN,MYB13	0.42
Peaxi162Scf01256g00017.1	PaMYB102	R2R3-MYB	338	8.24	37652	nuclear	AT3G47600.1	MYB94,ATMYBCP70,ATMYB94	0.67
Peaxi162Scf01302g00033.1	Pa1RMYB36	MYB-related	366	5.4	39702.9	nuclear	AT3G09230.1	SRM1,AtMYB1,MYB1	0.47
Peaxi162Scf01314g00012.1	Pa1RMYB37	MYB-related	199	7.58	22278.5	nuclear	AT3G49690.1	RAX3,MYB84,ATMYB84,SKI2	0.86
Peaxi162Scf01390g00030.1	Pa1RMYB38	MYB-related	871	8.61	97992.8	nuclear	AT5G41020.1	No Symbol Available	0.55
Peaxi162Scf01464g00024.1	PaMYB103	R2R3-MYB	282	6.18	32166.8	nuclear	AT5G52260.1	AtMYB19,MYB19	0.43
Peaxi162Scf01819g00004.1	Pa1RMYB39	MYB-related	472	6.65	52836.1	nuclear	AT5G58850.1	MYB119,ATMYB119	0.41
Peaxi162Scf01969g00021.1	PaMYB104	R2R3-MYB	286	6.01	32747.5	nuclear	AT5G52260.1	AtMYB19,MYB19	0.72
Peaxi162Scf03779g00019.1	PaMYB105	R2R3-MYB	185	9.49	21155	nuclear	AT1G22640.1	ATMYB3,MYB3	0.72
Peaxi162Scf03974g00003.1	PaMYB106	R2R3-MYB	334	6.96	37153.7	nuclear	AT5G56110.1	MS188,AtMYB103,MYB103,MYB80,ATMYB80	0.79
Peaxi162Scf25743g00028.1	Pa1RMYB40	MYB-related	359	7.72	41839.1	nuclear	AT5G41020.1	No Symbol Available	0.4
