# Supplementary material for: Genome-Wide Identification, Classification and Expression Analysis of the MYB Transcription Factor Family in Petunia
Source: Int J Mol Sci. 2021 May 3;22(9):4838. doi: 10.3390/ijms22094838 (PMC8124715; doi:10.3390/ijms22094838)
Supplement: Supplementary file 1 [file ijms-22-04838-s001.zip › supplementary files/supplementary Table S4.xlsx]

## Sheet: LOGO
supplementary Table S4. Sequence logos for the conserved motifs of 1R-MYB proteins in petunia
Motif1
Motif2
Motif3
Motif4
Motif5
Motif6
Motif7
Motif8
Motif9
Motif10
