# Supplementary material for: Genome-Wide Identification, Classification and Expression Analysis of the MYB Transcription Factor Family in Petunia
Source: Int J Mol Sci. 2021 May 3;22(9):4838. doi: 10.3390/ijms22094838 (PMC8124715; doi:10.3390/ijms22094838)
Supplement: Supplementary file 1 [file ijms-22-04838-s001.zip › supplementary files/supplementary Table S5 .xlsx]

## Sheet: Sheet1
supplementary Table S6. Expression level (FPKM) of MYB genes in petal, leaf and root of petunia.
Subgroup in Petunia	Subgroup in Arabidopsis	Gene ID	Petal	Leaf	Root
		Pa1RMYB12	0	0	0
		Pa1RMYB14	0	0	0
		Pa1RMYB18	0	0	0
		Pa1RMYB19	0	0	0
		Pa1RMYB22	0	0	0
		Pa1RMYB23	0	0	0
		Pa1RMYB24	0	0	0
		Pa1RMYB27	0	0	0
		Pa1RMYB29	0	0	0
		Pa1RMYB3	0	0	0
		Pa1RMYB31	0	0	0
		Pa1RMYB32	0	0	0
		Pa1RMYB35	0	0	0
		Pa1RMYB37	0	0	0
		Pa1RMYB39	0	0	0
		Pa1RMYB4	0	0	0
		Pa1RMYB40	0	0	0
		Pa1RMYB5	0	0	0
		Pa1RMYB9	0	0	0
P14	S16	PaMYB104	0	0	0
P6	-	PaMYB106	0	0	0
P1	S9	PaMYB11	0	0	0
P27	S25	PaMYB12	0	0	0
P8	S2	PaMYB14	0	0	0
P28	-	PaMYB2	0	0	0
P12	S13	PaMYB20	0	0	0
P12	S13	PaMYB21	0	0	0
P24	S20	PaMYB26	0	0	0
P13	-	PaMYB27	0	0	0
		PaMYB3R-1	0	0	0
		PaMYB3R-3	0	0	0
P13	-	PaMYB4	0	0	0
P3	S10	PaMYB44	0	0	0
-	S5	PaMYB46	0	0	0
		PaMYB4R-1	0	0	0
P26	-	PaMYB5	0	0	0
P1	S9	PaMYB51	0	0	0
P19	S22	PaMYB56	0	0	0
P16	S12	PaMYB57	0	0	0
P26	-	PaMYB6	0	0	0
P28	-	PaMYB64	0	0	0
P13	-	PaMYB68	0	0	0
P1	S9	PaMYB69	0	0	0
-	-	PaMYB7	0	0	0
P4	S11	PaMYB71	0	0	0
P26	-	PaMYB8	0	0	0
P27	S25	PaMYB83	0	0	0
P26	-	PaMYB9	0	0	0
P10	-	PaMYB90	0	0	0
P22	-	PaMYB95	0	0	0
P2	S24	PaMYB98	0	0	0
		Pa1RMYB1	0.698331	0	0
		Pa1RMYB11	0.879959	0	0
		Pa1RMYB15	0.025829	0	0
		Pa1RMYB2	4.19084	0	0
		Pa1RMYB21	0.143188	0	0
		Pa1RMYB26	61.6127	0	0
		Pa1RMYB30	125.67	0	0
P26	-	PaMYB17	0.200492	0	0
P1	S9	PaMYB25	0.340279	0	0
P21	S19	PaMYB28	284.948	0	0
P10	-	PaMYB32	6.45582	0	0
P11	S6	PaMYB33	28.3729	0	0
P21	S19	PaMYB36	394.744	0	0
		PaMYB3R-6	4.81054	0	0
		PaMYB3R-7	2.78786	0	0
P1	S9	PaMYB47	13.1141	0	0
P17	S21	PaMYB50	0.106938	0	0
P10	-	PaMYB61	101.112	0	0
P15	S17	PaMYB67	2.64468	0	0
P23	-	PaMYB72	0.061697	0	0
P20	S18	PaMYB74	0.773291	0	0
P11	S6	PaMYB77	4.23744	0	0
P11	S6	PaMYB78	7.04779	0	0
P11	S6	PaMYB81	1.8616	0	0
P6	-	PaMYB84	0.166889	0	0
P5	S1	PaMYB86	10.5874	0	0
P20	S18	PaMYB93	0.678655	0	0
P3	S10	PaMYB73	0	0.032567	0
P5	S1	PaMYB76	0	1.94565	0
		Pa1RMYB13	0	0	8.41842
		Pa1RMYB16	0	0	6.36091
		Pa1RMYB6	0	0	6.32436
		Pa1RMYB8	0	0	4.56345
P4	S11	PaMYB10	0	0	13.3463
P14	S16	PaMYB103	0	0	3.23164
P22	-	PaMYB18	0	0	0.324756
P2	S24	PaMYB22	0	0	6.67455
P7	S14	PaMYB24	0	0	19.8564
P7	S14	PaMYB30	0	0	2.34685
P15	S17	PaMYB31	0	0	4.45439
P22	-	PaMYB42	0	0	0.763567
P3	S10	PaMYB45	0	0	6.23674
P12	S13	PaMYB49	0	0	4.90468
P4	S11	PaMYB54	0	0	3.78396
-	S3	PaMYB70	0	0	1.98362
P7	S14	PaMYB82	0	0	40.9835
		Pa1RMYB28	1.33862	0	2.97812
		Pa1RMYB33	0.275879	0	7.92997
		Pa1RMYB34	0.066437	0	67.7663
		Pa1RMYB38	4.88511	0	2.0357
P6	-	PaMYB16	0.035036	0	19.2873
P15	S17	PaMYB3	83.3986	0	0.730427
P22	-	PaMYB34	0.036817	0	8.40726
		PaMYB3R-5	1.03522	0	3.15549
P24	S20	PaMYB41	1.25739	0	16.0733
P12	S13	PaMYB48	4.68064	0	16.9211
		PaMYB4R-2	0.066486	0	2.87465
P8	S2	PaMYB797	0.730677	0	10.9169
P12	S13	PaMYB80	0.447309	0	3.78059
P7	S14	PaMYB89	1.03356	0	123.076
P18	S23	PaMYB96	4.48836	0	13.5806
P17	S21	PaMYB97	0.056619	0	8.87655
P24	S20	PaMYB99	0.255129	0	2.43996
		Pa1RMYB10	0.120453	2.58645	0
		Pa1RMYB17	34.2246	36.8738	0
P11	S6	PaMYB100	5.51626	2.29027	0
P13	-	PaMYB105	151.692	26.7368	0
-	S15	PaMYB29	0.503479	7.51784	0
P1	S9	PaMYB43	0.725328	3.65502	0
P5	S1	PaMYB55	33.6837	13.5559	0
P24	S20	PaMYB85	7.07209	2.11041	0
P4	S11	PaMYB87	0.056408	2.75261	0
		Pa1RMYB20	6.96486	10.7538	8.43332
		Pa1RMYB25	1.90283	9.33202	11.4167
		Pa1RMYB36	10.348	2.54436	6.83302
		Pa1RMYB7	1.64107	2.42026	17.9846
P9	S7	PaMYB1	13.8028	0.523446	5.23545
P25	S4	PaMYB101	87.1504	9.91662	23.9014
P5	S1	PaMYB102	13.4012	5.32209	1.26553
P5	S1	PaMYB13	0.688929	4.62561	0.564363
P24	S20	PaMYB15	0.166688	2.15981	2.55536
P19	S22	PaMYB19	220.296	33.8528	101.273
P25	S4	PaMYB23	187.393	4.37474	4.54429
P5	S1	PaMYB35	4.3393	2.06155	4.56746
P15	S17	PaMYB37	0.308764	4.97758	30.0016
P17	S21	PaMYB38	34.1778	25.2315	62.8635
P4	S11	PaMYB39	5.24011	6.71618	2.52574
		PaMYB3R-2	1.2941	5.37824	4.96244
		PaMYB3R-4	1.48397	2.51273	1.52912
P9	S7	PaMYB40	0.059808	0.342244	0.267858
P24	S20	PaMYB52	0.397227	1.40978	36.0112
P25	S4	PaMYB53	27.7238	13.2424	35.4528
P15	S17	PaMYB58	1.80248	21.0242	19.5245
P7	S14	PaMYB59	0.719278	3.57532	8.655
P20	S18	PaMYB60	0.730496	2.61376	3.00066
P25	S4	PaMYB62	66.2944	8.26737	31.6627
P4	S11	PaMYB63	0.058011	6.47301	33.5218
P25	S4	PaMYB65	49.3794	25.5987	58.3249
P23	-	PaMYB66	6.49956	35.903	77.4675
P8	S2	PaMYB75	1.23308	0.462096	187.328
P27	S25	PaMYB88	5.24732	2.33774	16.7023
P9	S7	PaMYB91	0.023656	0.0545323	0.056456
P19	S22	PaMYB92	130.836	31.9461	67.3545
P23	-	PaMYB94	0.046794	30.3605	22.5118
