# Supplementary material for: Genome-Wide Identification, Classification and Expression Analysis of the MYB Transcription Factor Family in Petunia
Source: Int J Mol Sci. 2021 May 3;22(9):4838. doi: 10.3390/ijms22094838 (PMC8124715; doi:10.3390/ijms22094838)
Supplement: Supplementary file 1 [file ijms-22-04838-s001.zip › supplementary files/supplementary Table S6.xlsx]

## Sheet: Sheet2
supplementary Table S6. Primers used in qPCR of PaMYBs
Gene ID	Name	Forward Sequence(5′–3′)	Reverse Sequence (5′–3′)
Peaxi162Scf00840g00121	Pa1RMYB31	TCTCTCTACACTCAACTTGG	GTCTGTTCTTCCTGGTAGCT
Peaxi162Scf01302g00033	Pa1RMYB36	AATCTGAATGCGTAAGTGGT	GGGATTTGGACTTGAGACAT
Peaxi162Scf00001g00231	PaMYB1	TAAACGTGGAGGGATCCTAT	ACTCCCACCCAAAAAGATTT
Peaxi162Scf00002g00037	PaMYB3	AGATTGCTGCAAGATTACCA	AGGCTGGTCACTTAGATTTG
Peaxi162Scf00042g02519	PaMYB23	GTTGTTGGAGATCACTTCCT	CTTGTTTCCAAGGAGGCTAT
Peaxi162Scf00118g00310	PaMYB33	ATAAGCTTCTAGGCAACAGG	TTTTCTTTGGTTGGGGAAGA
Peaxi162Scf00125g01321	PaMYB34	GGGGTCAAATAACTCCACAT	AAGCTTCGAGCAATAGTTGA
Peaxi162Scf00129g01231	PaMYB36	TGAGATTGAGACGTTGTTGT	GAGCTGTTCTTCAGGTGTAA
Peaxi162Scf00134g00189	PaMYB37	ACCCCTTCAACATCATCTTC	ATAATCCAAAGTGCTGCTGA
Peaxi162Scf00137g01812	PaMYB39	ACCAAGAAATGCCATCTCAT	GATTGAAAAGCTGAGGCATC
Peaxi162Scf00147g00136	PaMYB40	CCAAGTGATGAAAGATTGCC	TGCTGAGGCTTTGATAAAGT
Peaxi162Scf00194g00218	PaMYB48	ACTACTTGAGGCCAGATTTG	ATTTGAGACCATCTGCAAGT
Peaxi162Scf00228g00914	PaMYB52	GGCTGAATTATCTTCGTCCT	TAGAGATGGAGCATACCGAT
Peaxi162Scf00268g00046	PaMYB53	CAGAAACAACGTTGACCAAA	GAAATGGCAACCCAATTGAA
Peaxi162Scf00274g00625	PaMYB55	GTGAAGGGACCATAAGTGTT	TTGGAAAATCGCAGCATTAC
Peaxi162Scf00311g01112	PaMYB59	GGCAGGACTGACAATGATAT	ATGAGAGAGATGGTGATGGA
Peaxi162Scf00349g00057	PaMYB61	TGAACTCAATCCCCACAAAA	TCTTGCTAAGGTGAGTGTTC
Peaxi162Scf00362g00831	PaMYB62	TCACCATGTTGTGAAAAAGC	TTACCACGTTTAAGGTCAGG
Peaxi162Scf00371g00087	PaMYB63	CTTGTTGTGACAAAAACGGA	GGTTTGAGCATGATTTGAGG
Peaxi162Scf00391g00621	PaMYB65	TGGGACCACTTGAAGAAAAA	CTTTAATATGTACTGCATAGT
Peaxi162Scf00428g00117	PaMYB68	TTACCACTTAACCTCAAGCC	TGCTTCCCAGATAACTTTCC
Peaxi162Scf00516g00673	PaMYB73	ATCCAGTAACTCATAGGCCT	TTGTTGAGCCGTATCTGAAA
Peaxi162Scf00526g00820	PaMYB74	AATCATGCAATCTGTCACCT	TCTCATGGAGATCTGGACAT
Peaxi162Scf00543g00414	PaMYB75	TCAGGACTTTTGAGATGTGG	GACCTATTGCCAAGCATTTC
Peaxi162Scf00578g00007	PaMYB77	GGCATCAAGTTCCTGTTAGA	CACCTTAGTCTGCAACTCTT
Peaxi162Scf00578g00008	PaMYB78	AAGAGTTGCAGACTAAGGTG	AAGTCTCCCAGCAATAAGTG
Peaxi162Scf00606g00073	PaMYB80	AATGAGAAGGCTTCTGAAGG	AGCCATAATTCAACTGCTGA
Peaxi162Scf00682g00009	PaMYB82	GCCTTTCTGTTTCTTTGCTT	TAGATCTAAACCTGGCATGC
Peaxi162Scf00700g00732	PaMYB84	TGAATTTCACAAAACCGTGG	AAATACGAAACATGCCGTTC
Peaxi162Scf00886g00028	PaMYB91	TGGAACGGAGGGAGTAATAT	ATATAGGCTGTGGTAGTGGT
Peaxi162Scf00945g00023	PaMYB92	TAGTGCTGGATCTGCTTTAC	GGCACGAAAACCTTATCTTG
Peaxi162Scf00986g00227	PaMYB94	TGCAGATTACGTTGGGTTAA	ATTTCCGAGCAATTTTCGAC
Peaxi162Scf01010g00010	PaMYB96	GGGAGGGAGAGGTATTTAGT	TCTAAAATGTTTGGCGGAGA
Peaxi162Scf01210g00002	PaMYB100	CCCGCTGTAACGAACTTATA	CAGCTCTTCCTGCATCTATT
Peaxi162Scf01221g00042	PaMYB101	AACAACCCTTCCAAGAACTT	GAGGCTGTGGAGTTTGATAA
